# Supplementary material for: Effects of Strip Width on Inter-Row Heterogeneity in Light Interception and Utilization of Intercropped Soybeans
Source: Plants (Basel). 2026 Jan 7;15(2):182. doi: 10.3390/plants15020182 (PMC12844913; doi:10.3390/plants15020182)
Supplement: Supplementary file 1 [file plants-15-00182-s001.zip]

Archive with 1 entries (1 files):
- plants-4047214-supplementary.pdf
